# Supplementary material for: Starch to protein ratio and food moisture content influence water balance and urine supersaturation in cats
Source: PLoS One. 2024 Dec 18;19(12):e0315949. doi: 10.1371/journal.pone.0315949 (PMC11654968; doi:10.1371/journal.pone.0315949)
Supplement: S1 Table — (XLSX) [file pone.0315949.s001.xlsx]

## Sheet: urine characteristcs, water bal
		Urine characteristics		Water balance (ml/kg/day)
Diet		Density (g/l)	pH	Water from food	Drinking water	Metabolic water	Total water intake	Urine water excretion	Fecal water excretion	Insensible losses
High starch	Dry food	1.0394	6.056	0.548837	20.4921	4.69959	25.7405	16.4934	2.18448	7.06257
High starch	Dry food	1.052	6.12	0.526099	18.1795	4.50489	23.2105	12.037	2.58775	8.58566
High starch	Dry food	1.0502	6.036	0.583359	21.6708	4.99519	27.2494	14.3799	2.73288	10.1366
High starch	Dry food	1.0562	6.048	0.537639	20.396	4.6037	25.5373	13.3282	2.39947	9.80967
High starch	Dry food	1.04875	6.2975	0.679618	23.9924	5.80728	30.4793	15.8907	1.41966	13.169
High starch	Dry food	1.0384	6.052	0.578758	28.329	4.94544	33.8532	18.1824	3.40967	12.2611
High starch	Dry food	1.039	6.084	0.606594	26.1602	5.18331	31.9501	19.3831	1.82594	10.741
High starch	Dry food	1.047	6.05	0.603409	21.4594	5.15609	27.2189	13.2795	2.44678	11.4926
High starch	Dry food	1.04225	6.325	0.59	25.0761	5.08722	30.7587	16.1005	1.74061	12.9175
High starch	Wet food	1.0188	6.332	48.8115	0.301071	5.59039	54.703	39	1.99001	13.713
High starch	Wet food	1.0172	6.142	43.0671	1.12237	4.93248	49.122	23.3158	1.8946	23.9116
High starch	Wet food	1.0188	6.012	42.0413	2.24524	4.815	49.1016	30.7745	1.9274	16.3997
High starch	Wet food	1.0188	5.94	39.6059	0.116691	4.53607	44.2587	26.6257	1.72486	15.9081
High starch	Wet food	1.0208	5.876	46.7764	3.68087	5.35731	55.8146	33.5244	2.32865	19.9616
High starch	Wet food	1.022	6.138	41.6131	0	4.76596	46.3791	24.3327	3.59881	18.4475
High starch	Wet food	1.0192	6.314	53.3671	12.3613	6.11214	71.8405	41.1585	1.34549	29.3364
High starch	Wet food	1.0198	6.214	48.0653	0.638889	5.50493	54.2091	32.5542	2.11083	19.5441
High starch	Wet food	1.0606	5.97	37.5406	0.0241297	4.29953	41.8643	28.9161	1.67933	11.2688
Hig protein	Dry food	1.05675	6.185	0.555003	19.9023	5.08227	25.5396	17.0481	1.20101	7.29042
Hig protein	Dry food	1.0558	6.41	0.544434	22.215	4.98549	27.745	16.2996	1.97782	9.46758
Hig protein	Dry food	1.0568	6.436	0.53231	18.1598	4.87446	23.5666	15.4891	1.49396	6.58346
Hig protein	Dry food	1.0632	6.176	0.549856	24.2099	5.03514	29.7949	17.226	1.75646	10.8124
Hig protein	Dry food	1.049	6.138	0.504526	24.3993	4.84225	29.7461	16.3895	2.73225	10.6243
Hig protein	Dry food	1.0568	6.134	0.507924	21.2868	4.52568	26.3204	14.7469	0.986952	10.5865
Hig protein	Dry food	1.0482	6.442	0.544128	19.7562	5.00653	25.3068	17.8652	2.10835	5.33332
Hig protein	Dry food	1.059	6.196	0.702131	23.5889	6.12254	30.4136	19.0023	1.56805	9.84319
Hig protein	Dry food	1.0596	6.162	0.533659	24.0894	4.88682	29.5099	14.2663	1.90606	13.3375
Hig protein	Wet food	1.03	5.922	46.7291	2.2057	3.90609	52.8409	35.4396	2.38673	15.0146
Hig protein	Wet food	1.0178	6.27	61.2253	0.0235192	5.26433	66.5132	43.6411	4.15257	18.7195
Hig protein	Wet food	1.017	6.156	56.7046	0.299587	4.68804	61.6923	40.3926	2.73698	18.5627
Hig protein	Wet food	1.019	6.322	56.3008	0.155263	4.07723	60.5333	45	1.84292	13.6904
Hig protein	Wet food	1.0178	6.226	56.1403	3.78546	4.5073	64.4331	41.1166	3.04034	20.2762
Hig protein	Wet food	1.0192	5.828	42.4099	2.85782	3.40493	48.6726	36.6914	1.85506	10.1262
Hig protein	Wet food	1.0204	6.094	56.7245	1.31179	4.5542	62.5905	43.3214	3.35705	15.912
Hig protein	Wet food	1.0206	5.8	51.3771	1.4969	4.12487	56.9989	34.5041	2.62362	19.8711
Hig protein	Wet food	1.0204	5.976	52.3788	1.01237	4.2326	57.6238	42.881	1.26315	13.4796

## Sheet: Intake, concentration, renal ex
Diet		Ca intake (mg/kg/d)	Ca urine concentration (mg/dL)	Ca renal excretion (mg/kg/d)	Na intake (mg/Kg/d)	Na urine concentration (mg/dL)	Na renal excretion (mg/kg/d)	Uric Acid urine concentration (mg/dL)	Uric Acid renal excretion (mg/kg/d)	Urea urine concentration (mg/dL)	Urea renal excretion (mg/kg/d)	Ammonia urine concentration (mg/dL)	Ammonia renal excretion (mg/kg/d)	RSS for calcium oxalate (Equil)	RSS for calcium oxalate (Supersat)	RSS for struvite	Oxalate urine concentration (mg/dL)	Oxalate renal excretion (mg/kg/d)	Citrate urine concentration (mg/dL)	Citrate renal excretion (mg/kg/d)	Phosphorus intake (mg/Kg/d)	Phospohorus urine concentration (mg/dL)	Phosporus renal excretion (mg/kg/d)	Magnesium intake (mg/Kg/d)	Magnesium urine concentration (mg/dL)	Magnesium renal excretion (mg/kg/d)	Potassium intake (mg/Kg/d)	Potassium urine concentration (mg/dL)	Potassium renal excretion renal excretion (mg/kg/d)	Sulfur urine concentration (mg/dL)	Chlorine intake (mg/Kg/d)	Chlorine urine concentration (meQ/L)	Chlorine renal excretion (mg/kg/d)
High starch	Dry food	171.51	3.49	0.595667	99.1369	457.7	78.1195	3.91	0.667352	4710.5	803.98	189.3	32.3094	0.7	0.52	0.06	2.727	0.46544	21.2224	3.62221	133.384	220	37.5492	10.4958	7.4	1.26302	82.3133	449.259	76.6788	322	185.863	1086.23	182.785
High starch	Dry food	164.405	4.29	0.534614	95.0298	634.8	79.108	7.07	0.881054	7138.25	889.56	145.4	18.1196	0.85	0.48	0.07	2.4435	0.304506	25.8913	3.22655	127.858	272.2	33.9212	10.061	8.85	1.10288	78.9032	591.192	73.6736	413	178.163	1340.23	164.666
High starch	Dry food	182.298	4.08	0.609309	105.373	641.7	95.8317	4.12	0.615282	6748	1007.75	155.5	23.2224	0.74	0.43	0.07	2.2275	0.332656	22.5665	3.37009	141.774	274.2	40.9491	11.156	9.6	1.43367	87.4908	548.964	81.9825	421	197.554	1357.27	199.841
High starch	Dry food	168.011	4.61	0.685296	97.1141	133.4	19.8305	5.83	0.866654	6719.25	998.845	189.9	28.2294	0.84	0.51	0.17	2.1465	0.319086	23.0617	3.42822	130.662	319	47.4207	10.2816	14.05	2.08859	80.6338	556.002	82.6521	424	182.071	1432.71	209.979
High starch	Dry food	211.935	4.22	0.444211	122.504	239.2	25.1789	7.23	0.761053	8106.25	853.289	162.1	17.0632	0.79	0.48	0.25	2.3085	0.243	23.7691	2.50201	164.823	302.8	31.8737	12.9697	11.1	1.16842	101.715	618.171	65.0706	487	229.671	1592.17	165.237
High starch	Dry food	180.483	3.62	0.699738	104.323	508.3	98.2532	12.8	2.47421	5302.75	1025.01	110.9	21.4367	1.02	0.65	0.04	3.3075	0.639332	23.9106	4.62186	140.362	233	45.0384	11.0449	8.95	1.73001	86.6195	360.111	69.6086	324	195.586	1091.55	208.023
High starch	Dry food	189.163	4.24	0.770255	109.341	489.9	88.9971	6.65	1.20806	5609	1018.95	199.4	36.2238	1.43	0.93	0.1	3.43575	0.624152	10.8234	1.96623	147.113	215.8	39.2031	11.5761	9.65	1.75306	90.7857	441.048	80.1225	327	204.993	1110.69	198.93
High starch	Dry food	190	4.86	1.04262	110	142.6	18.3365	8.81	1.13285	7485	962.475	123.1	15.8291	1.64	1.09	0.08	4.1715	0.536401	22.3543	1.87871	181.437	284.4	36.5702	14.277	8.95	1.15086	111.968	591.192	76.0197	430	252.822	1423.16	180.423
High starch	Dry food	190	2.85	0.493716	110	531.3	92.0391	5.14	0.890421	5823.25	1008.78	156.1	27.0418	0.67	0.5	0.09	3.5505	0.615066	23.6276	4.0931	144.386	221	38.2846	11.3615	5.95	1.03074	89.1027	448.086	77.6236	349	201.193	1216.9	207.84
High starch	Wet food	127.935	2.16	0.892389	155.975	278.3	114.978	4.89	2.02027	2629.5	1086.36	188.2	77.7535	0.74	0.27	0.05	2.0385	0.842192	21.8591	9.03092	107.792	156.8	64.7808	8.24939	2.85	1.17746	61.9318	181.815	75.1156	178	131.99	506.94	206.489
High starch	Wet food	112.879	1.35	0.361658	137.619	246.1	65.9289	2.63	0.704563	2658.5	712.198	134.8	36.1122	0.57	0.3	0.02	3.267	0.875212	23.2032	6.21601	95.1065	170	45.5421	7.27856	3.65	0.977816	54.6433	148.971	39.9085	156	116.457	398.558	105.268
High starch	Wet food	110.19	1.1	0.312663	134.341	278.3	79.1037	2.78	0.790185	2499.75	710.527	136.8	38.8839	0.54	0.28	0.03	3.4695	0.986168	20.232	5.75074	92.8413	157.6	44.7961	7.1052	6.2	1.76228	53.3419	175.559	49.9007	175	113.683	463.381	129.856
High starch	Wet food	103.807	1.98	0.560809	126.559	303.6	85.9908	3.54	1.00266	2268.5	642.523	167.5	47.4422	0.65	0.5	0.01	3.3885	0.959749	19.1002	5.40987	87.463	157	44.4682	6.6936	2.7	0.76474	50.2518	184.552	52.272	180	107.098	486.776	135.931
High starch	Wet food	122.601	1.19	0.418034	149.472	335.8	117.963	6.59	2.315	3092	1086.19	111.9	39.3093	0.33	0.23	0.01	2.9295	1.0291	22.425	7.87767	103.298	205.4	72.1548	7.90544	2.8	0.98361	59.3497	195.109	68.5397	322	126.487	503.745	174.468
High starch	Wet food	109.068	1.37	0.358345	132.973	301.3	78.8098	8.29	2.16838	3308.75	865.456	154.2	40.3335	0.37	0.29	0.03	3.996	1.04522	25.0707	6.55765	91.8956	243.6	63.7174	7.03283	3.05	0.797776	52.7985	212.313	55.5338	413	112.525	501.224	129.257
High starch	Wet food	139.875	1.16	0.392325	170.532	285.2	96.4579	4.59	1.55239	2962.25	1001.87	165.8	56.0754	0.28	0.16	0.08	2.241	0.757932	18.8879	6.38812	117.852	139	47.0114	9.0193	6.6	2.2322	67.7119	172.822	58.4504	421	144.309	482.516	160.894
High starch	Wet food	125.979	1.17	0.358927	153.591	296.7	91.0202	3.07	0.941799	3713.5	1139.21	176.9	54.2685	0.28	0.19	0.03	2.7675	0.849	21.9298	6.72752	106.144	141.8	43.5007	8.12328	3.7	1.13507	60.985	181.815	55.7763	424	129.972	493.13	149.149
High starch	Wet food	98.3939	3.79	1.11301	119.959	370.3	108.746	5.33	1.56527	3308.75	971.684	178.9	52.5377	1.47	0.69	0.02	3.6585	1.07439	21.1517	6.21163	82.9021	291.4	85.5757	6.34455	2.8	0.822278	47.6313	233.427	68.5507	217	101.513	1592.17	460.99
Hig protein	Dry food	66.642	6.64	1.76521	88.3019	448.5	119.232	9.99	2.65579	9481.5	2520.61	169.2	44.981	0.59	0.48	0.12	1.5255	0.405547	28.0136	7.44727	64.6927	168.8	44.8746	7.58466	13.9	3.69525	86.1284	534.888	142.197	484	178.463	1195.68	313.387
Hig protein	Dry food	65.373	3.74	0.589833	86.6205	446.2	70.3699	6.39	1.00776	9537	1504.07	179.4	28.293	0.32	0.3	0.23	1.6335	0.257618	24.1935	3.81555	63.4608	177.8	28.0407	7.44024	11.2	1.76634	84.4884	490.314	77.3271	455	175.064	1165.93	181.288
Hig protein	Dry food	63.9172	4.77	0.738313	84.6914	425.5	65.86	10.01	1.54937	9537	1476.16	189.1	29.2694	0.42	0.46	0.27	1.944	0.300897	23.5569	3.64619	62.0475	170.8	26.4369	7.27454	11.3	1.74904	82.6068	498.525	77.163	468	171.166	1180.84	180.199
Hig protein	Dry food	66.0241	5.71	0.851025	87.4831	506	75.4148	5.74	0.855496	10678.2	1591.5	145.9	21.7451	0.97	0.8	0.06	2.835	0.422532	23.2739	3.46877	64.0928	201.2	29.9871	7.51433	7.7	1.14762	85.3298	563.04	83.9161	529	176.808	1337.07	196.472
Hig protein	Dry food	60.581	3.81	0.527156	80.271	407.1	56.3268	6.46	0.893812	8944.5	1237.57	200.4	27.7276	0.31	0.27	0.12	1.485	0.205466	25.2547	3.49426	58.809	236	32.6532	6.89484	10.2	1.41128	78.2951	502.044	69.4633	438	162.232	1181.87	161.221
Hig protein	Dry food	60.989	8.44	1.25723	80.8116	420.9	62.6976	5.53	0.823753	8879.5	1322.7	165.5	24.653	0.82	0.81	0.1	1.8495	0.275503	22.3543	3.32991	59.2051	174.2	25.949	6.94128	12.85	1.91415	78.8225	587.673	87.5402	454	163.324	1240.33	182.159
Hig protein	Dry food	65.3363	7.14	1.25151	86.5718	372.6	65.3097	7.23	1.26728	8077.25	1415.79	132.4	23.2072	0.82	0.74	0.18	1.8225	0.319449	26.528	4.64985	63.4251	140.6	24.6445	7.43605	11.65	2.04202	84.4408	434.01	76.0737	380	174.966	1062.83	183.671
Hig protein	Dry food	84.3085	7.38	1.51038	111.71	427.8	87.5529	9.09	1.86034	9753.5	1996.14	144.3	29.5322	0.82	0.5	0.09	2.7135	0.555341	24.0521	4.92246	81.8424	148.6	30.4122	9.59531	11.95	2.44567	108.961	548.964	112.35	473	225.772	1245.62	251.337
Hig protein	Dry food	64.0791	3.11	0.488863	84.9061	503.7	79.1769	8.81	1.38485	10721.8	1685.36	154.3	24.2545	0.66	0.42	0.17	2.3355	0.367119	26.1743	4.11436	62.2048	233.2	36.6569	7.29298	15.5	2.43645	82.8161	635.766	99.9365	202	171.599	1364.69	211.495
Hig protein	Wet food	96.6744	1.29	0.452918	95.3425	294.4	103.364	7.9	2.77368	3511	1232.71	140.5	49.3294	0.21	0.13	0.01	1.7145	0.601959	22.6372	7.94791	98.3329	180.2	63.268	7.64811	3.55	1.2464	47.3223	160.701	56.4219	195	126.068	470.836	162.982
Hig protein	Wet food	126.664	2.03	0.861512	124.919	294.4	124.94	8.29	3.5182	3236.5	1373.54	178.2	75.6263	0.36	0.22	0.04	1.7955	0.761993	23.1324	9.81718	128.837	146.6	62.2156	10.0207	3.55	1.50659	62.0026	161.483	68.5318	190	165.176	510.135	213.447
Hig protein	Wet food	117.312	1.46	0.600893	115.696	280.6	115.487	4.97	2.0455	3077.5	1266.61	110.3	45.3962	0.18	0.13	0.01	1.3635	0.561176	23.4861	9.66619	119.324	156.2	64.2873	9.28079	2.75	1.13182	57.4245	139.587	57.4499	184	152.98	480.386	194.928
Hig protein	Wet food	116.477	1.35	0.610342	114.872	280.6	126.861	3.39	1.53264	2962	1339.14	190.3	86.0356	0.2	0.14	0.04	1.647	0.744617	21.5761	9.75468	118.475	130	58.7737	9.21471	3.15	1.42413	57.0156	145.061	65.5828	178	151.891	473.996	211.278
Hig protein	Wet food	115.84	1.3	0.571124	114.244	289.8	127.317	5.68	2.49537	3323.25	1459.99	161.1	70.7754	0.18	0.15	0.04	1.6875	0.741362	20.9394	9.19924	117.827	148.6	65.2838	9.16433	4.5	1.97697	56.7039	149.362	65.6186	202	151.06	521.814	226.018
Hig protein	Wet food	87.5084	1.4	0.487547	86.3028	253	88.1067	4.25	1.48005	2889.75	1006.35	130.4	45.4115	0.43	0.28	0.01	2.592	0.902659	22.4958	7.8341	89.0097	172.6	60.1076	6.92297	4	1.39299	42.8356	150.926	52.5597	172	114.115	452.731	155.442
Hig protein	Wet food	117.045	1.1	0.469543	115.433	276	117.813	3.35	1.42997	3265.5	1393.9	128.9	55.0219	0.54	0.31	0.02	3.3075	1.41183	21.0102	8.96835	119.053	180.2	76.9197	9.2597	3.7	1.57937	57.2939	143.888	61.4196	186	152.632	438.922	184.718
Hig protein	Wet food	106.011	1.97	0.661008	104.551	296.7	99.5539	4.02	1.34886	3135.5	1052.08	120.1	40.298	0.6	0.58	0.01	3.9555	1.32722	21.8591	7.33454	107.83	208.2	69.8588	8.38678	3.95	1.32537	51.8928	163.438	54.8395	186	138.244	461.252	152.587
Hig protein	Wet food	108.078	4.86	2.14932	106.589	308.2	136.3	3.15	1.39307	3092	1367.42	163.1	72.1303	0.15	0.2	0.02	3.024	1.33735	21.5761	9.54195	109.932	198.8	87.9185	8.5503	3.5	1.54786	52.9046	151.317	66.9193	193	140.939	441.052	192.306

## Sheet: Digestibility 
										Total tract apparent digestibility (%)					Feces characteristics
Diet		Body weight (kg)	ECC	Dry Matter intake (g/kg/d)	Total Dry Matter intake	Total feces on DM	Energy intake (g/kg/d)	Crude Protein intake (g/kg/d)	Starch intake (g/kg/d)	Dry Matter	Crude Protein	Acid-hydrolyzed fat	Starch	Crude Energy	g/kg/d As-is	g/kg/d DM basis	Score
High starch	Dry food	4.57	7	10.9331	399.715	64.8054	77.0804	4.00595	3.14327	83.7871	90.9384	92.7314	99.9233	88.04	3.95706	1.77258	4
High starch	Dry food	4.59	5	10.4802	384.832	81.6178	73.9936	3.83999	3.01305	78.7913	84.979	89.1573	99.8474	84	4.81046	2.22271	3.75
High starch	Dry food	3.79	7	11.6208	352.343	59.2292	77.022	4.25792	3.34098	83.1899	91.0326	84.7857	99.9523	87.09	4.68635	1.95347	3.5
High starch	Dry food	4.83	5	10.71	413.836	77.8446	76.8991	3.92421	3.07913	81.1895	87.7627	69.5706	99.9514	87.07	4.41408	2.01461	3.75
High starch	Dry food	2.47	5	13.5101	266.959	39.6734	80.4361	4.95016	3.88414	85.1388	92.1817	95.5431	99.8554	89.33	4.46862	2.00776	4
High starch	Dry food	4.118	5	11.5051	379.023	66.1323	91.2205	4.21552	3.30771	82.5519	88.1681	93.6144	99.9145	86.56	5.62409	2.00741	3.625
High starch	Dry food	3.534	4	12.0584	340.916	62.5371	90.9024	4.41828	3.4668	81.6562	89.5727	94.2407	99.8708	86.94	4.03792	2.21198	4
High starch	Dry food	3.624	5	11.9951	347.762	59.9802	90.4172	4.39993	3.45	82.7525	88.66	92.89	99.81	84.36	4.56	2.06885	4.2
High starch	Dry food	3.68	6	11.8349	348.42	51.1764	91.1786	4.33637	3.4	85.3118	91.95	95.37	99.91	84.36	3.48	1.73833	4
High starch	Wet food	3.5	5	10.9992	307.977	39.5098	75.0032	4.06015	2.78499	87.1712	94.6282	93.6751	99.863	88.57	3.40107	1.41106	4
High starch	Wet food	4.75	5	9.70474	368.78	50.6451	73.193	3.58232	2.45724	86.2669	93.1079	88.9677	99.9128	86.57	3.22737	1.33277	4
High starch	Wet food	3.68	5	9.4736	278.903	30.7174	65.6782	3.497	2.39872	88.9863	93.859	89.9899	99.6565	90	2.97079	1.04339	3
High starch	Wet food	3.46	5	8.9248	247.038	30.9059	60.6275	3.29442	2.25976	87.4895	95.5684	91.1521	99.907	88.99	2.8414	1.11654	4
High starch	Wet food	3.49	6	10.5406	294.293	37.0441	71.1713	3.89086	2.66888	87.4125	90.0988	90.4948	99.9175	86.05	3.65544	1.3268	3.5
High starch	Wet food	2.81	5	9.3771	210.797	44.2787	58.9453	3.46138	2.37428	78.9947	95.856	71.794	99.9836	82.11	5.56851	1.96969	2.8
High starch	Wet food	2.46	6	12.0257	236.666	26.0008	72.3482	4.43907	3.04492	89.0137	93.2054	93.4698	99.9332	90.78	2.66667	1.32118	4
High starch	Wet food	3.69	5	10.831	319.732	41.2983	74.4897	3.99807	2.74242	87.0835	94.6448	92.3197	99.9832	88.26	3.50982	1.39899	3.5
High starch	Wet food	3.16	5	8.4594	213.854	28.5035	49.135	3.12263	2.14192	86.6715	91.7731	89.9845	99.8747	85.98	2.49723	1.12751	4
Hig protein	Dry food	4.26	5	11.1539	380.126	41.1495	89.4312	5.98649	1.7099	89.1748	91.6673	95.3655	99.979	91.13	2.40845	1.20744	4
Hig protein	Dry food	4.54	5	10.9415	397.396	55.1855	89.5906	5.87249	1.67734	86.1132	89.6949	93.9288	99.615	88.75	3.49725	1.51943	4
Hig protein	Dry food	4.6	5	10.6979	393.681	50.5222	87.9758	5.74171	1.63998	87.1667	90.383	94.3981	96.4405	88.78	2.86685	1.37289	4
Hig protein	Dry food	3.65	7	11.0505	322.674	27.2212	84.1966	5.93097	1.69404	91.5639	92.4288	95.8007	99.835	82.6	2.6887	0.932234	3.5
Hig protein	Dry food	4.21	5	10.1395	341.498	54.5579	64.6873	5.44202	1.55438	84.0239	90.5706	92.7682	99.9763	86.6	4.35214	1.61989	3.75
Hig protein	Dry food	5.196	6	10.2078	424.317	41.0444	69.8059	5.47867	1.56485	90.3269	90.8771	95.5213	99.8398	91.78	1.97436	0.987403	4
Hig protein	Dry food	4.45	5	10.9354	389.299	54.2327	71.053	5.86919	1.67639	86.0691	88.5657	93.586	99.9452	87.97	3.63174	1.52339	3.75
Hig protein	Dry food	3.22	6	14.1108	363.493	38.9569	82.4011	7.57347	2.16318	89.2826	90.0225	94.516	99.9329	90.95	3.08036	1.5123	4
Hig protein	Dry food	4.784	5	10.725	410.466	73.7758	80.359	5.75626	1.64414	82.0263	95.6992	88.6599	99.8106	84.74	4.16127	1.92767	4.25
Hig protein	Wet food	3.64	5	8.40452	244.74	37.2483	57.5419	4.48041	0.562262	84.7804	90.8238	90.2613	99.8196	84.79	3.66587	1.27913	3.6
Hig protein	Wet food	2.87	5	11.0117	252.83	49.4369	69.7051	5.87032	0.736686	80.4466	90.8165	77.6368	99.8464	81.06	6.30575	2.15317	3.33333
Hig protein	Wet food	2.42	5	10.1987	197.446	34.9395	61.0254	5.43687	0.682291	82.3043	91.6946	83.3481	99.8897	85.73	4.375	1.80473	3.66667
Hig protein	Wet food	3.8	5	10.1261	307.832	37.2952	70.3196	5.39815	0.677433	87.8846	90.5268	93.7279	99.8388	87.17	3.06974	1.22682	4
Hig protein	Wet food	3.56	5	10.0707	286.813	49.0111	69.0581	5.36864	0.67373	82.9119	91.448	86.7022	99.8997	81.95	4.76124	1.72089	3.5
Hig protein	Wet food	3.71	5	7.60766	225.795	45.0918	52.8836	4.05561	0.508953	80.0298	85.101	74.1437	99.9508	81.7	3.37433	1.51927	3.66667
Hig protein	Wet food	3.5	5	10.1755	284.914	55.8027	69.3864	5.42451	0.68074	80.4142	92.3056	84.3726	99.7347	81.22	5.35	1.99295	3
Hig protein	Wet food	3.63	5	9.21624	267.64	47.43	63.6062	4.91314	0.616567	82.2784	90.531	82.1287	99.9522	81.72	4.25689	1.63326	3.6
Hig protein	Wet food	3.74	6	9.39594	281.126	23.0464	65.4884	5.00893	0.628588	91.8021	90.3404	91.2537	99.8484	93.66	2.03342	0.770268	3.67
